# Supplementary material for: U-SMILE: a brief version of the Short Multidimensional Inventory on Lifestyle Evaluation
Source: Trends Psychiatry Psychother. 2025 Apr 7;47:e20230722. doi: 10.47626/2237-6089-2023-0722 (PMC12904267; doi:10.47626/2237-6089-2023-0722)
Supplement: Supplementary file 2 [file 2238-0019-trends-47-e20230722-suppl2.xlsx]

## Sheet: Correlation Matrix
var	D1	D2	D3	D4	D5	D6	D7	S8	S9	S10	S11	AF12	AF13	AF14	AF15	E16	E17	E18	E19	E20	E21	E22	E23	E24	S25	S26	S27	S28	S29	SS30	SS31	SS32	SS33	SS34	SS35	SS36	A37	A38	A39	A40
D1	1	0.18	-0.11	0.02	0.1	0.13	0.15	0.01	0.24	0.19	0.18	0.1	0.05	0.12	0.05	0.19	-0.03	0.07	0.02	0.05	0.14	-0.07	-0.02	0.1	0.17	0.15	0.11	0.15	0.09	0.32	0.08	-0.01	0.23	0.07	0.15	0.05	-0.21	-0.02	0.11	0.05
D2	0.18	1	0.09	0.2	0.47	0.29	0.01	0.07	0.12	0.02	0.07	0.28	0.09	0.16	0.27	0.12	0.13	0.34	-0.03	0.14	0.05	0.07	0.13	0.14	0.03	0.15	0.06	0.25	0.07	0.08	0.09	0.2	0.04	0.11	0.06	0.19	0.13	0.29	0.17	0.18
D3	-0.11	0.09	1	0.42	0.13	0.11	0.04	0.17	0.26	0.16	0.36	0.04	-0.03	0.27	0.2	0.09	-0.07	0.04	-0.16	0.1	0.18	0.07	0.01	0.07	0.04	0.15	-0.05	0.15	0.16	0.07	0.06	0.13	0.06	0.08	0.05	0.15	0.24	0.07	0.09	0.12
D4	0.02	0.2	0.42	1	0.09	0.27	-0.01	0.23	0.15	0.12	0.04	0.03	0.04	0.2	0.15	0.14	-0.06	0.09	0.03	0.12	0.25	0	0.12	0.15	0.05	0.13	0	0.19	0.28	0.03	0.06	0.05	0.03	-0.08	0.03	0.1	0.07	0.23	0.1	0.06
D5	0.1	0.47	0.13	0.09	1	0.37	0.17	0	0.16	-0.04	0.01	0.35	0.11	0.2	0.24	0.23	0.2	0.36	0.05	0.25	0.1	0.09	0.16	0.28	0.23	0.24	0.17	0.29	0.07	0.2	0.19	0.34	0.05	0.15	0.21	0.29	0.08	0.15	0.3	0.37
D6	0.13	0.29	0.11	0.27	0.37	1	0.25	0.12	0.13	0.01	0.06	0.28	0.09	0.24	0.23	0.32	0.15	0.22	0.2	0.39	0.06	0.23	0.22	0.27	0.37	0.27	0.1	0.59	0.16	0.19	0.18	0.17	0.16	0.1	0.17	0.26	0.06	0.09	0.15	0.11
D7	0.15	0.01	0.04	-0.01	0.17	0.25	1	-0.03	0.07	0.06	0.12	0	0.18	0.03	0.09	0.3	0.07	0.09	0.23	0.22	0.16	0.07	0.3	0.35	0.32	0.31	0.28	0.24	0.06	0.52	0.39	0.32	0.38	0.37	0.34	0.39	0.06	0.04	0.27	0.29
S8	0.01	0.07	0.17	0.23	0	0.12	-0.03	1	0.69	0.65	0.52	-0.18	-0.2	0.03	0.01	-0.02	-0.09	-0.1	0.31	-0.01	0.06	-0.06	0.11	-0.01	-0.07	-0.06	-0.1	0.07	0.24	-0.04	-0.07	-0.07	0.17	-0.17	-0.04	0.01	0.01	0.07	-0.19	-0.05
S9	0.24	0.12	0.26	0.15	0.16	0.13	0.07	0.69	1	0.82	0.71	-0.12	-0.18	0.01	0.03	-0.02	-0.04	-0.07	0.24	0.05	0.07	0.01	0.09	0.09	0.09	-0.01	0.03	0.17	0.15	0.04	-0.16	0.04	0.12	-0.15	-0.14	0.07	-0.04	0.02	0.03	0.07
S10	0.19	0.02	0.16	0.12	-0.04	0.01	0.06	0.65	0.82	1	0.78	-0.27	-0.22	-0.14	-0.09	0.05	-0.06	-0.19	0.34	-0.1	0.03	-0.09	-0.02	0.09	0.03	0.02	-0.11	0.1	-0.1	0.1	-0.16	0.03	0.12	-0.07	-0.08	0.09	-0.15	-0.02	0.01	-0.11
S11	0.18	0.07	0.36	0.04	0.01	0.06	0.12	0.52	0.71	0.78	1	-0.12	-0.24	-0.12	0.04	0.05	0.1	0.02	0.17	0.02	-0.2	0.05	-0.03	0.05	-0.14	-0.12	-0.12	0.06	-0.24	0.2	0.07	0.14	0.12	0.15	-0.06	0.23	-0.09	-0.25	-0.05	-0.05
AF12	0.1	0.28	0.04	0.03	0.35	0.28	0	-0.18	-0.12	-0.27	-0.12	1	0.52	0.2	0.56	0.26	0.08	0.61	-0.02	0.31	0.09	0.11	0.2	0.24	0.2	0.28	0.06	0.25	0.02	0.17	0.29	0.23	0.04	0.26	0.3	0.23	-0.13	-0.02	0.2	0.12
AF13	0.05	0.09	-0.03	0.04	0.11	0.09	0.18	-0.2	-0.18	-0.22	-0.24	0.52	1	0.16	0.53	0.32	-0.05	0.37	0.06	0.33	0.2	0.06	0.26	0.25	0.14	0.18	0.18	0.11	0.18	0.23	0.31	0.19	0.12	0.36	0.37	0.3	-0.09	0.02	0.31	0.17
AF14	0.12	0.16	0.27	0.2	0.2	0.24	0.03	0.03	0.01	-0.14	-0.12	0.2	0.16	1	0.35	0.24	0	0.16	-0.01	0.24	0.13	0.09	0.18	0.22	0.12	0.26	0.13	0.2	0.11	0.05	0.1	0.05	0.01	-0.01	0.15	0.13	-0.04	0.15	0.12	0.16
AF15	0.05	0.27	0.2	0.15	0.24	0.23	0.09	0.01	0.03	-0.09	0.04	0.56	0.53	0.35	1	0.29	0.05	0.51	0.08	0.38	0.19	0.15	0.36	0.45	0.12	0.29	0.09	0.22	0.29	0.13	0.34	0.26	0.09	0.27	0.39	0.36	-0.12	0.05	0.23	0.27
E16	0.19	0.12	0.09	0.14	0.23	0.32	0.3	-0.02	-0.02	0.05	0.05	0.26	0.32	0.24	0.29	1	0.22	0.42	0.14	0.35	0.34	0.12	0.29	0.33	0.42	0.44	0.24	0.41	0.03	0.36	0.3	0.25	0.13	0.35	0.3	0.29	-0.2	0.01	0.31	0.21
E17	-0.03	0.13	-0.07	-0.06	0.2	0.15	0.07	-0.09	-0.04	-0.06	0.1	0.08	-0.05	0	0.05	0.22	1	0.43	0.07	0.06	-0.18	0.14	0.01	-0.01	0.13	0.01	0.01	0.17	-0.35	0.05	0.05	0.22	0.05	0.06	-0.03	0.12	0.1	0.02	0.13	0.22
E18	0.07	0.34	0.04	0.09	0.36	0.22	0.09	-0.1	-0.07	-0.19	0.02	0.61	0.37	0.16	0.51	0.42	0.43	1	-0.04	0.16	0.05	0.06	0.16	0.18	0.14	0.2	0.17	0.19	-0.12	0.18	0.23	0.22	0.03	0.23	0.17	0.2	0.03	0.14	0.33	0.28
E19	0.02	-0.03	-0.16	0.03	0.05	0.2	0.23	0.31	0.24	0.34	0.17	-0.02	0.06	-0.01	0.08	0.14	0.07	-0.04	1	0.21	0	0.07	0.3	0.36	0.14	0.13	0.1	0.14	0.05	0.2	0.18	0.08	0.1	0.13	0.18	0.25	-0.04	0.03	0.08	0.19
E20	0.05	0.14	0.1	0.12	0.25	0.39	0.22	-0.01	0.05	-0.1	0.02	0.31	0.33	0.24	0.38	0.35	0.06	0.16	0.21	1	0.29	0.28	0.52	0.51	0.26	0.4	0.06	0.38	0.34	0.27	0.38	0.25	0.1	0.27	0.38	0.4	-0.03	-0.06	0.24	0.28
E21	0.14	0.05	0.18	0.25	0.1	0.06	0.16	0.06	0.07	0.03	-0.2	0.09	0.2	0.13	0.19	0.34	-0.18	0.05	0	0.29	1	0.04	0.27	0.28	0.23	0.32	0.17	0.27	0.55	0.07	0.11	0.2	0.04	0.11	0.29	0.17	-0.08	0.19	0.17	0.13
E22	-0.07	0.07	0.07	0	0.09	0.23	0.07	-0.06	0.01	-0.09	0.05	0.11	0.06	0.09	0.15	0.12	0.14	0.06	0.07	0.28	0.04	1	0.28	0.24	0.12	0.27	0	0.22	0.05	0.12	0.15	0.19	0.01	0.16	0.17	0.24	0.1	-0.13	0.05	0.11
E23	-0.02	0.13	0.01	0.12	0.16	0.22	0.3	0.11	0.09	-0.02	-0.03	0.2	0.26	0.18	0.36	0.29	0.01	0.16	0.3	0.52	0.27	0.28	1	0.78	0.27	0.42	0.12	0.3	0.36	0.34	0.47	0.41	0.23	0.39	0.38	0.46	-0.09	0.02	0.18	0.29
E24	0.1	0.14	0.07	0.15	0.28	0.27	0.35	-0.01	0.09	0.09	0.05	0.24	0.25	0.22	0.45	0.33	-0.01	0.18	0.36	0.51	0.28	0.24	0.78	1	0.28	0.46	0.14	0.29	0.28	0.44	0.53	0.46	0.26	0.44	0.48	0.56	-0.07	0.04	0.29	0.34
S25	0.17	0.03	0.04	0.05	0.23	0.37	0.32	-0.07	0.09	0.03	-0.14	0.2	0.14	0.12	0.12	0.42	0.13	0.14	0.14	0.26	0.23	0.12	0.27	0.28	1	0.62	0.2	0.65	0.14	0.33	0.24	0.28	0.16	0.21	0.25	0.22	-0.05	0.04	0.27	0.15
S26	0.15	0.15	0.15	0.13	0.24	0.27	0.31	-0.06	-0.01	0.02	-0.12	0.28	0.18	0.26	0.29	0.44	0.01	0.2	0.13	0.4	0.32	0.27	0.42	0.46	0.62	1	0.18	0.5	0.28	0.34	0.35	0.3	0.16	0.33	0.31	0.34	-0.1	0.11	0.37	0.25
S27	0.11	0.06	-0.05	0	0.17	0.1	0.28	-0.1	0.03	-0.11	-0.12	0.06	0.18	0.13	0.09	0.24	0.01	0.17	0.1	0.06	0.17	0	0.12	0.14	0.2	0.18	1	0.21	-0.05	0.24	0.17	0.1	-0.01	0.06	0.15	0.11	-0.07	0.1	0.25	0.2
S28	0.15	0.25	0.15	0.19	0.29	0.59	0.24	0.07	0.17	0.1	0.06	0.25	0.11	0.2	0.22	0.41	0.17	0.19	0.14	0.38	0.27	0.22	0.3	0.29	0.65	0.5	0.21	1	0.2	0.24	0.24	0.29	0.1	0.18	0.23	0.24	0.06	0.08	0.24	0.19
S29	0.09	0.07	0.16	0.28	0.07	0.16	0.06	0.24	0.15	-0.1	-0.24	0.02	0.18	0.11	0.29	0.03	-0.35	-0.12	0.05	0.34	0.55	0.05	0.36	0.28	0.14	0.28	-0.05	0.2	1	0.07	0.16	0.21	0.3	0.13	0.22	0.2	-0.07	0.09	0.02	0.11
SS30	0.32	0.08	0.07	0.03	0.2	0.19	0.52	-0.04	0.04	0.1	0.2	0.17	0.23	0.05	0.13	0.36	0.05	0.18	0.2	0.27	0.07	0.12	0.34	0.44	0.33	0.34	0.24	0.24	0.07	1	0.58	0.48	0.36	0.58	0.5	0.46	-0.12	-0.07	0.35	0.21
SS31	0.08	0.09	0.06	0.06	0.19	0.18	0.39	-0.07	-0.16	-0.16	0.07	0.29	0.31	0.1	0.34	0.3	0.05	0.23	0.18	0.38	0.11	0.15	0.47	0.53	0.24	0.35	0.17	0.24	0.16	0.58	1	0.45	0.34	0.52	0.47	0.51	-0.15	-0.09	0.26	0.32
SS32	-0.01	0.2	0.13	0.05	0.34	0.17	0.32	-0.07	0.04	0.03	0.14	0.23	0.19	0.05	0.26	0.25	0.22	0.22	0.08	0.25	0.2	0.19	0.41	0.46	0.28	0.3	0.1	0.29	0.21	0.48	0.45	1	0.25	0.62	0.46	0.64	-0.01	-0.01	0.28	0.29
SS33	0.23	0.04	0.06	0.03	0.05	0.16	0.38	0.17	0.12	0.12	0.12	0.04	0.12	0.01	0.09	0.13	0.05	0.03	0.1	0.1	0.04	0.01	0.23	0.26	0.16	0.16	-0.01	0.1	0.3	0.36	0.34	0.25	1	0.37	0.31	0.27	-0.16	-0.2	0.17	0.11
SS34	0.07	0.11	0.08	-0.08	0.15	0.1	0.37	-0.17	-0.15	-0.07	0.15	0.26	0.36	-0.01	0.27	0.35	0.06	0.23	0.13	0.27	0.11	0.16	0.39	0.44	0.21	0.33	0.06	0.18	0.13	0.58	0.52	0.62	0.37	1	0.5	0.64	-0.11	-0.18	0.28	0.17
SS35	0.15	0.06	0.05	0.03	0.21	0.17	0.34	-0.04	-0.14	-0.08	-0.06	0.3	0.37	0.15	0.39	0.3	-0.03	0.17	0.18	0.38	0.29	0.17	0.38	0.48	0.25	0.31	0.15	0.23	0.22	0.5	0.47	0.46	0.31	0.5	1	0.39	-0.12	0.07	0.32	0.35
SS36	0.05	0.19	0.15	0.1	0.29	0.26	0.39	0.01	0.07	0.09	0.23	0.23	0.3	0.13	0.36	0.29	0.12	0.2	0.25	0.4	0.17	0.24	0.46	0.56	0.22	0.34	0.11	0.24	0.2	0.46	0.51	0.64	0.27	0.64	0.39	1	-0.02	-0.03	0.25	0.25
A37	-0.21	0.13	0.24	0.07	0.08	0.06	0.06	0.01	-0.04	-0.15	-0.09	-0.13	-0.09	-0.04	-0.12	-0.2	0.1	0.03	-0.04	-0.03	-0.08	0.1	-0.09	-0.07	-0.05	-0.1	-0.07	0.06	-0.07	-0.12	-0.15	-0.01	-0.16	-0.11	-0.12	-0.02	1	0.45	-0.06	0.07
A38	-0.02	0.29	0.07	0.23	0.15	0.09	0.04	0.07	0.02	-0.02	-0.25	-0.02	0.02	0.15	0.05	0.01	0.02	0.14	0.03	-0.06	0.19	-0.13	0.02	0.04	0.04	0.11	0.1	0.08	0.09	-0.07	-0.09	-0.01	-0.2	-0.18	0.07	-0.03	0.45	1	0.15	0.18
A39	0.11	0.17	0.09	0.1	0.3	0.15	0.27	-0.19	0.03	0.01	-0.05	0.2	0.31	0.12	0.23	0.31	0.13	0.33	0.08	0.24	0.17	0.05	0.18	0.29	0.27	0.37	0.25	0.24	0.02	0.35	0.26	0.28	0.17	0.28	0.32	0.25	-0.06	0.15	1	0.63
A40	0.05	0.18	0.12	0.06	0.37	0.11	0.29	-0.05	0.07	-0.11	-0.05	0.12	0.17	0.16	0.27	0.21	0.22	0.28	0.19	0.28	0.13	0.11	0.29	0.34	0.15	0.25	0.2	0.19	0.11	0.21	0.32	0.29	0.11	0.17	0.35	0.25	0.07	0.18	0.63	1
